# Supplementary material for: Characterization of Ring-Like F-Actin Structure as a Mechanical Partner for Spindle Positioning in Mitosis
Source: PLoS One. 2014 Oct 9;9(10):e102547. doi: 10.1371/journal.pone.0102547 (PMC4191959; doi:10.1371/journal.pone.0102547)
Supplement: Table S1 — The numerical values of results in figures. The worksheets titled “Fig. 3D”, “Fig. 4C”, “Fig. 5C and 5D”, “Fig. 5E and 5F” and “Fig. S3D and S3F” present the raw data of values, average, standard deviation or significance in the corresponding figures as additional remarks, respectively. The worksheet titled “isotropic analysis-Fig. S3C” presents the significance between the planes along Z-axis. The quantitative method is illustrated in the legend of Fig. S3C. (XLS) [file pone.0102547.s004.xls]

## Sheet:  Fig. 3D
Tables for Fig. 3D : (Apparent intensity)
Time/min	Icircle1	Icircle2	Icircle3	Icircle4	Time/min	Icircle1	Icircle2	Icircle3	Icircle4	Time/min	Icircle1	Icircle2	Icircle3	Icircle4
-10	997.139	1119.23	1222.78	1394.41	10	1076.29	1174.3	1163.2	1311.58	30	1042.67	1158.38	1123.06	1267.23
-8	1004.89	1138.22	1218.88	1364.86	12	1075.72	1163.21	1150.46	1292.3	32	1037.19	1156.21	1125.88	1296.94
-6	1014.5	1137.88	1209.26	1347.14	14	1050.26	1152.43	1128.92	1248.68	34	1045.8	1160.08	1117.24	1256.03
-4	1020.47	1145.29	1176.74	1329.15	16	1041.72	1165.38	1152.81	1287.37	36	1033.4	1142.35	1110.95	1253.84
-2	1033.13	1146.54	1180.61	1312.85	18	1061.22	1154.76	1141.38	1261.22	38	1029.69	1130.46	1106.96	1253.26
0	1061.61	1156.11	1161.51	1296.28	20	1044.32	1146.46	1146.25	1294.93	40	1041.07	1129.58	1091.59	1212.25
2	1060.7	1156.56	1173.79	1310.18	22	1049.09	1148.2	1139.49	1283.99	42	1026.18	1126.97	1106.17	1211.33
4	1067.34	1170.66	1171.1	1296.05	24	1054.94	1145.39	1135.46	1279.61	44	1021.17	1115.99	1093.49	1224.94
6	1078.13	1153.55	1153.63	1268.01	26	1049.77	1154.07	1126.99	1258.25	46	1015.18	1109.87	1072.52	1171.86
8	1068.75	1163.04	1146.5	1297.01	28	1033.12	1157.6	1113	1246.19	48	1016.63	1097.03	1085.94	1210.32
DMSO										50	1018.5	1104.68	1076.88	1201.09
Time/min	Icircle1	Icircle2	Icircle3	Icircle4	Time/min	Icircle1	Icircle2	Icircle3	Icircle4	Time/min	Icircle1	Icircle2	Icircle3	Icircle4
-10	657.013	725.55	723.888	809.639	10	659.952	728.355	671.077	725.516	30	660.901	733.033	670.259	676.547
-8	658.986	729.151	718.245	811.274	12	651.312	727.548	678.989	716.934	32	662.06	725.219	654.473	667.308
-6	664.111	721.789	705.84	751.805	14	653.192	733.765	675.849	717.805	34	649.626	726.443	649.096	671.893
-4	647.306	712.864	676.591	733.736	16	653.201	725.789	674.388	711.819	36	646.528	724.55	656.343	665.136
-2	654.695	720.342	677.99	735.573	18	650.641	724.522	662.316	703.221	38	642.188	728.193	651.228	666.726
0	664.52	715.386	678.06	730.39	20	654.223	727.44	667.55	701.682	40	646.316	710.425	654.529	671.896
2	662.981	716.719	681.528	739.428	22	641.261	723.941	660.711	694.534	42	643.625	720.019	658.354	671.195
4	660.057	726.824	675.205	739.987	24	649.849	723.046	677.324	684.952	44	648.977	704.143	658.323	671.494
6	662.271	739.678	677.681	724.883	26	649.069	726.615	671.972	684.429	46	652.887	705.2	634.447	662.99
8	660.775	730.686	674.471	717.001	28	654.47	721.369	658.497	680.011	48	646.294	708.912	635.735	650.815
BI2536										50	651.606	701.849	630.527	661.092
Time/min	Icircle1	Icircle2	Icircle3	Icircle4	Time/min	Icircle1	Icircle2	Icircle3	Icircle4	Time/min	Icircle1	Icircle2	Icircle3	Icircle4
-10	405.738	439.004	449.363	484.12	10	404.417	431.524	428.754	455.005	30	396.451	416.55	409.927	432.657
-8	418.493	447.458	451.544	477.582	12	410.656	436.559	431.838	454.531	32	404.337	421.619	411.171	437.88
-6	405.83	434.097	444.859	481.023	14	410.167	432.749	427.63	456.079	34	400.269	418.188	412.17	437.802
-4	402.603	436.177	445.196	482.361	16	406.979	432.379	427.137	450.517	36	397.027	418.664	406.493	436.335
-2	403.49	436.038	446.275	481.23	18	406.996	431.127	425.633	453.052	38	395.416	415.861	405.106	431.555
0	403.083	430.236	441.512	473.977	20	408.123	430.779	419.18	439.656	40	396.635	415.957	403.012	422.538
2	408.168	429.552	430.7	467.817	22	398.58	420.384	412.745	434.059	42	390.257	413.143	401.073	428.104
4	406.19	432.857	434.067	463.871	24	401.205	421.64	406.747	432.438	44	393.097	412.33	398.981	430.387
6	410.065	435.227	437.823	467.135	26	398.507	418.586	411.017	437.821	46	389.333	407.247	391.577	417.343
8	404.789	429.195	428.223	459.335	28	401.849	423.4	411.402	441.501	48	387.028	406.45	396.841	417.616
Blebbistatin										50	382.205	403.035	393.897	416.154
Time/min	Icircle1	Icircle2	Icircle3	Icircle4	Time/min	Icircle1	Icircle2	Icircle3	Icircle4	Time/min	Icircle1	Icircle2	Icircle3	Icircle4
-10	294.637	325.009	333.261	356.191	10	293.827	317.544	308.84	315.91	30	286.735	307.317	297.419	304.198
-8	295.195	325.324	329.541	356.077	12	291.447	317.122	306.628	316.004	32	285.987	308.762	297.371	302.021
-6	298.411	325.805	324.582	346.146	14	290.979	316.376	306.781	318.167	34	286.09	307.049	294.473	301.329
-4	294.447	321.857	324.06	337.348	16	294.496	316.122	306.357	317.895	36	284.872	307.688	292.907	298.288
-2	293.669	320.062	317.316	334.413	18	294.831	316.222	305.498	314.995	38	284.449	304.917	292.898	300.336
0	294.763	319.393	318.671	333.384	20	292.383	316.841	304.371	314.78	40	284.093	305.023	296.211	304.197
2	296.443	318.005	310.279	326.579	22	292.332	314.02	301.565	312.081	42	284.043	301.63	290.536	298.751
4	295.167	318.237	308.916	325.315	24	289.866	312.271	303.842	312.344	44	283.328	298.689	288.297	296.56
6	293.836	315.586	307.691	320.013	26	293.291	312.248	304.695	312.39	46	285.3	298.05	288.797	298.322
8	294.471	316.154	309.787	320.818	28	290.75	311.431	304.047	310.304	48	282.02	299.939	289.313	296.351
Reversine										50	282.499	299.659	287.916	295.378
Time/min	Icircle1	Icircle2	Icircle3	Icircle4	Time/min	Icircle1	Icircle2	Icircle3	Icircle4	Time/min	Icircle1	Icircle2	Icircle3	Icircle4
-10	456.369	508.291	511.245	547.315	10	423.014	495.618	495.871	554.375	30	414.587	488.917	482.222	532.962
-8	458.931	514.217	511.096	554.347	12	423.418	492.609	493.276	556.342	32	420.135	496.034	476.992	527.019
-6	469.115	510.989	518.321	562.675	14	424.561	490.364	498.704	557.762	34	419.195	485.501	477.989	507.422
-4	441.631	481.045	503.026	558.527	16	420.674	491.183	498.262	550.976	36	415.397	479.569	479.272	512.211
-2	435.921	485.471	503.886	577.971	18	426.657	491.308	493.31	554.499	38	413.393	480.58	465.059	507.137
0	434.304	489.352	506.935	574.324	20	428.367	489.842	491.159	542.878	40	411.771	485.389	476.328	521.849
2	431.322	486.454	503.487	567.669	22	425.598	491.844	488.145	525.096	42	418.232	483.716	470.587	499.599
4	431.421	494.194	508.091	587.965	24	423.673	492.956	485.505	549.887	44	409.061	489.712	461.738	505.123
6	426.931	492.17	502.364	581.446	26	416.831	485.762	486.297	534.696	46	405.698	477.983	470.565	494.643
8	417.43	488.942	503.663	577.335	28	416.455	490.079	473.476	521.295	48	413.782	473.599	461.786	494.201
Latrunculin B										50	412.036	470.612	462.448	497.455

## Sheet: Fig. 4C
Table for Fig. 4C: (Relative intensity)
Time/min	DMSO	BI2536	Blebbistatin	Reversine	Lat B	Time/min	DMSO	BI2536	Blebbistatin	Reversine	Lat B	Time/min	DMSO	BI2536	Blebbistatin	Reversine	Lat B
-10	-2.7e-06	-4.12e-06	-2.95e-06	-1.36e-06	2.35e-06	10	0.09421	0.08305	0.02951	0.05294	0.00527	30	0.11612	0.09136	0.0392	0.05804	0.01966
-8	0.0185	0.01288	0.014	0.01196	0.01189	12	0.09576	0.06922	0.03398	0.05898	0.00443	32	0.11162	0.1058	0.04846	0.06306	0.0457
-6	0.02566	0.0203	-0.00114	0.02853	-0.00836	14	0.10551	0.08339	0.03502	0.05604	-0.01094	34	0.12302	0.11686	0.03765	0.06746	0.02149
-4	0.05796	0.05131	0.00279	0.01796	-0.03792	16	0.09559	0.07392	0.03532	0.05663	-0.00843	36	0.11294	0.10162	0.05299	0.07522	0.0064
-2	0.05582	0.06017	0.00011	0.03341	-0.03077	18	0.09641	0.09162	0.03596	0.05986	0.00172	38	0.1059	0.11589	0.0496	0.06579	0.03915
0	0.08003	0.05275	-0.00249	0.02702	-0.02891	20	0.08486	0.08742	0.05072	0.06573	0.0031	40	0.11948	0.0831	0.05517	0.05451	0.0248
2	0.07	0.04934	0.02038	0.04966	-0.02805	22	0.09232	0.0934	0.04156	0.06606	0.01336	42	0.10349	0.09136	0.05314	0.06294	0.03368
4	0.08431	0.07415	0.02026	0.05493	-0.02157	24	0.09343	0.0652	0.05966	0.0525	0.02113	44	0.10525	0.0673	0.05651	0.06081	0.06636
6	0.08461	0.08918	0.01712	0.05042	-0.01451	26	0.10871	0.07902	0.04146	0.04955	0.00468	46	0.1195	0.10922	0.06307	0.0568	0.02154
8	0.09911	0.08105	0.02532	0.04531	-0.02345	28	0.12475	0.09318	0.05221	0.04905	0.04085	48	0.09489	0.11281	0.04726	0.06149	0.03136
												50	0.11049	0.11082	0.04625	0.06555	0.02343
Table for Fig. 4C final one: (Relative intensity)
	DMSO			BI2536				Blebbistatin			Reversine			Latrunculin B
Time/min	n	M.value	S.D		n	M.value	S.D	n	M.value	S.D	n	M.value	S.D	n	M.value	S.D
0	51	0.0041	0.0955		59	0.00936	0.0848	51	-0.04779	0.0713	50	0.02053	0.0354	49	-0.05945	0.0622
10	50	0.0394	0.0709		58	-0.00636	0.0229	52	-0.11062	0.0387	47	-0.00551	0.0258	46	-0.16717	0.0365
20	37	0.0326	0.0709		55	-0.09535	0.0564	50	-0.10137	0.0452	50	-0.05161	0.0475	52	-0.11173	0.0538
30	50	0.0542	0.0839		59	-0.09926	0.074	52	-0.12052	0.0514	49	0.0056	0.0493	48	-0.08787	0.0429
40	49	0.0129	0.076		56	-0.06983	0.0575	50	-0.08635	0.045	48	0.02473	0.0349	51	-0.11515	0.0435
50	35	0.0147	0.116		60	-0.04045	0.0715	50	-0.11339	0.042	47	0.02976	0.0505	51	-0.07866	0.0516

## Sheet: Fig. 5C and 5D
Table for Fig. 5C: (D/R spindle position)
	DMSO			BI2536			Blebbistatin			Reversine			Latrunculin B
Time/min	n	M.value	S.D	n	M.value	S.D	n	M.value	S.D	n	M.value	S.D	n	M.value	S.D
0	50	0.0656	0.0416	56	0.0894	0.0399	51	0.08978	0.0574	50	0.07654	0.0439	50	0.07603	0.0427
10	52	0.06741	0.0353	59	0.12926	0.0856	51	0.13047	0.078	48	0.07503	0.0408	49	0.09962	0.0528
20	58	0.06027	0.0339	55	0.1204	0.0623	49	0.12521	0.0708	49	0.08155	0.0549	51	0.09454	0.045
30	54	0.06361	0.0313	60	0.12088	0.0659	52	0.11313	0.0658	49	0.09952	0.0535	45	0.10647	0.0535
40	56	0.05415	0.0296	55	0.1501	0.0662	50	0.10135	0.0601	50	0.10454	0.0604	51	0.09812	0.0475
50	56	0.05676	0.0314	60	0.13952	0.071	49	0.0931	0.0611	48	0.12886	0.0815	49	0.1138	0.0594
Tables for Fig. 5D: (D/R spindle position)
Time/min	Cell 1	Cell 2	Cell 3	Cell 4	Cell 5	Time/min	Cell 1	Cell 2	Cell 3	Cell 4	Cell 5	Time/min	Cell 1	Cell 2	Cell 3	Cell 4	Cell 5
-10	0.1069	0.0895	0.0582	0.1009	0.0529	10	0.0843	0.1242	0.1175	0.1304	0.1076	30	0.0889	0.0886	0.0723	0.0889	0.0473
-8	0.0787	0.0766	0.0754	0.0922	0.0621	12	0.0797	0.1163	0.1301	0.123	0.0697	32	0.0955	0.091	0.0587	0.0885	0.0517
-6	0.0787	0.0787	0.0825	0.0827	0.0893	14	0.0555	0.0985	0.1164	0.122	0.0798	34	0.1043	0.084	0.0659	0.0957	0.0559
-4	0.0999	0.1023	0.0759	0.0914	0.0656	16	0.0685	0.112	0.1052	0.1394	0.0439	36	0.1189	0.084	0.0507	0.0761	0.0505
-2	0.0999	0.0933	0.0904	0.0914	0.0741	18	0.0568	0.1163	0.1157	0.122	0.0656	38	0.1126	0.091	0.0686	0.0871	0.0505
0	0.0939	0.1049	0.0799	0.1088	0.0751	20	0.0731	0.0897	0.1062	0.1165	0.068	40	0.139	0.0916	0.0447	0.108	0.0452
2	0.0717	0.0968	0.0959	0.0701	0.0887	22	0.0872	0.0764	0.0754	0.0989	0.0666	42	0.1337	0.0808	0.038	0.1133	0.0658
4	0.0577	0.1118	0.1051	0.0748	0.0853	24	0.0774	0.0665	0.0725	0.0977	0.0622	44	0.1174	0.0476	0.0333	0.1348	0.0724
6	0.0674	0.1214	0.1164	0.0701	0.0818	26	0.0863	0.0735	0.0722	0.1065	0.0517	46	0.13	0.0391	0.0284	0.1522	0.0816
8	0.0527	0.1024	0.1175	0.1058	0.0933	28	0.1021	0.0875	0.0831	0.144	0.0545	48	0.1126	0.0352	0.0477	0.1276	0.0624
DMSO												50	0.121	0.046	0.0582	0.0791	0.0463
Time/min	Cell 1	Cell 2	Cell 3	Cell 4	Cell 5	Time/min	Cell 1	Cell 2	Cell 3	Cell 4	Cell 5	Time/min	Cell 1	Cell 2	Cell 3	Cell 4	Cell 5
-10	0.30278	0.10326	0.03415	0.05265	0.08769	10	0.24711	0.09641	0.00667	0.04405	0.19674	30	0.10204	0.05361	0.14596	0.09972	0.21475
-8	0.27901	0.11497	0.02005	0.00866	0.07543	12	0.25333	0.11058	0.03945	0.06285	0.20578	32	0.08262	0.0067	0.1434	0.09121	0.16859
-6	0.30657	0.11023	0.02836	0.03871	0.09489	14	0.22222	0.07495	0.09078	0.07594	0.20457	34	0.07029	0.04879	0.08186	0.07671	0.20134
-4	0.31923	0.07057	0.01902	0.03871	0.14702	16	0.20547	0.09599	0.07715	0.05183	0.24601	36	0.07115	0.02763	0.05309	0.08665	0.14365
-2	0.33772	0.01785	0.04701	0.04661	0.13142	18	0.16672	0.08091	0.06766	0.0795	0.25296	38	0.0461	0.05403	0.07957	0.03185	0.14425
0	0.31513	0.02823	0.05353	0.05047	0.12618	20	0.16779	0.04695	0.0999	0.0795	0.27458	40	0.04636	0.06664	0.08206	0.06955	0.21181
2	0.29059	0.04895	0.04454	0.03121	0.18167	22	0.12483	0.05712	0.10699	0.11379	0.24896	42	0.02371	0.01513	0.04739	0.11551	0.20551
4	0.30572	0.01405	0.09031	0.03524	0.13838	24	0.10979	0.03872	0.12104	0.11518	0.24203	44	0.06923	0.0345	0.05104	0.12069	0.18484
6	0.30572	0.04024	0.03929	0.04493	0.12987	26	0.11703	0.0781	0.13431	0.09799	0.22344	46	0.03857	0.01914	0.09525	0.12022	0.14312
8	0.252	0.0838	0.027	0.02786	0.16423	28	0.11703	0.06895	0.10106	0.11969	0.19622	48	0.05301	0.04877	0.08738	0.09377	0.14563
BI2536												50	0.08624	0.00975	0.0703	0.06038	0.28639
Time/min	Cell 1	Cell 2	Cell 3	Cell 4	Cell 5	Time/min	Cell 1	Cell 2	Cell 3	Cell 4	Cell 5	Time/min	Cell 1	Cell 2	Cell 3	Cell 4	Cell 5
-10	0.06786	0.04595	0.10145	0.08312	0.10661	10	0.13811	0.03805	0.06423	0.08342	0.15546	30	0.27593	0.02328	0.15418	0.031	0.07328
-8	0.02448	0.0707	0.09305	0.05047	0.05313	12	0.15234	0.02583	0.05571	0.07466	0.138	32	0.20054	0.02662	0.15418	0.0062	0.07328
-6	0.10079	0.08582	0.06309	0.07838	0.11126	14	0.12989	0.05776	0.07703	0.09217	0.09555	34	0.22724	0.00926	0.15709	0.031	0.07328
-4	0.09207	0.06942	0.0423	0.08166	0.12076	16	0.14325	0.05206	0.10451	0.06707	0.0909	36	0.24728	0.05858	0.1155	0.05849	0.08952
-2	0.08738	0.0795	0.07571	0.08827	0.14096	18	0.20412	0.03477	0.11485	0.08342	0.08952	38	0.24237	0.054	0.13483	0.031	0.0979
0	0.13522	0.07166	0.05571	0.09037	0.14501	20	0.24993	0.04135	0.10736	0.08877	0.09358	40	0.25773	0.06549	0.14265	0.02556	0.11389
2	0.12071	0.05672	0.0813	0.06591	0.1495	22	0.27019	0.00646	0.10451	0.07769	0.06555	42	0.21984	0.0593	0.1321	0.04999	0.15909
4	0.13522	0.02836	0.04054	0.06932	0.17306	24	0.26821	0.04332	0.10451	0.0806	0.06427	44	0.2313	0.02416	0.15528	0.02236	0.15185
6	0.16212	0.03587	0.04399	0.10017	0.17543	26	0.26203	0.03477	0.12673	0.031	0.0909	46	0.23878	0.06122	0.15897	0.04159	0.14839
8	0.13889	0.04484	0.07376	0.14152	0.16068	28	0.26688	0.03229	0.13426	0.02556	0.06427	48	0.26105	0.0996	0.20029	0.0397	0.13105
Blebbistatin												50	0.24706	0.12475	0.15079	0.04999	0.10544
Time/min	Cell 1	Cell 2	Cell 3	Cell 4	Cell 5	Time/min	Cell 1	Cell 2	Cell 3	Cell 4	Cell 5	Time/min	Cell 1	Cell 2	Cell 3	Cell 4	Cell 5
-10	0.13073	0.03554	0.18434	0.10279	0.08084	10	0.07774	0.21772	0.22908	0.06335	0.07041	30	0.05157	0.23681	0.1621	0.0638	0.0786
-8	0.0993	0.05205	0.14307	0.11134	0.08272	12	0.05067	0.20564	0.25685	0.07982	0.05093	32	0.0143	0.24715	0.1488	0.06257	0.06651
-6	0.04291	0.05684	0.20493	0.08309	0.11994	14	0.05067	0.2114	0.25685	0.07889	0.07041	34	0.07702	0.24749	0.15297	0.03648	0.04941
-4	0.07474	0.06257	0.14932	0.10215	0.06905	16	0.06798	0.21602	0.23986	0.07407	0.03494	36	0.08534	0.28035	0.16755	0.08394	0.06358
-2	0.07568	0.10011	0.17524	0.08871	0.05694	18	0.05517	0.23902	0.26068	0.084	0.05592	38	0.10114	0.27886	0.14327	0.11192	0.03601
0	0.06681	0.08848	0.17644	0.10215	0.06082	20	0.04332	0.2321	0.21747	0.11927	0.04367	40	0.05502	0.28765	0.1049	0.08244	0.04453
2	0.05067	0.08892	0.18594	0.11401	0.07538	22	0.03477	0.23902	0.19435	0.10786	0.04453	42	0.04612	0.2958	0.18045	0.07422	0.06821
4	0.06798	0.12035	0.23385	0.08951	0.04496	24	0.04332	0.26098	0.2133	0.12181	0.05093	44	0.03243	0.30734	0.17386	0.07636	0.09647
6	0.08171	0.12883	0.28062	0.10758	0.0668	26	0.05043	0.23961	0.16593	0.14726	0.08239	46	0.03493	0.29029	0.15588	0.10166	0.07041
8	0.01405	0.19005	0.26709	0.09264	0.04367	28	0.05157	0.23996	0.15588	0.12324	0.08907	48	0.01297	0.28498	0.11704	0.12097	0.07202
Reversine												50	0.02901	0.28765	0.11704	0.06414	0.03906
Time/min	Cell 1	Cell 2	Cell 3	Cell 4	Cell 5	Time/min	Cell 1	Cell 2	Cell 3	Cell 4	Cell 5	Time/min	Cell 1	Cell 2	Cell 3	Cell 4	Cell 5
-10	0.11298	0.06772	0.12711	0.13559	0.05752	10	0.04984	0.15731	0.16789	0.05157	0.05456	30	0.04563	0.11416	0.16329	0.04433	0.07706
-8	0.06506	0.0832	0.11894	0.14218	0.04772	12	0.03936	0.12648	0.13318	0.02306	0.03853	32	0.08474	0.1217	0.17258	0.03135	0.05449
-6	0.07806	0.05956	0.0847	0.10027	0.10536	14	0.02657	0.14	0.14168	0.04988	0.00602	34	0.03268	0.10092	0.20738	0.03585	0.08155
-4	0.03506	0.07499	0.15939	0.08123	0.06329	16	0.02564	0.13371	0.17998	0.02749	0.0366	36	0.05461	0.10353	0.21723	0.05216	0.0928
-2	0.06757	0.09302	0.13118	0.07103	0.07889	18	0.06508	0.15794	0.19335	0.05499	0.01323	38	0.0843	0.10092	0.2224	0.03585	0.1085
0	0.09013	0.12512	0.19494	0.11454	0.04892	20	0.09554	0.16267	0.17792	0.03478	0.02152	40	0.09498	0.10661	0.19617	0.06329	0.14332
2	0.09166	0.13245	0.17166	0.07266	0.07321	22	0.03554	0.13926	0.16329	0.05216	0.00587	42	0.03691	0.11806	0.17625	0.06148	0.11383
4	0.06718	0.09824	0.18129	0.10313	0.06179	24	0.09638	0.11548	0.16665	0.01944	0.05968	44	0.10655	0.10167	0.18259	0.04433	0.15292
6	0.04984	0.0991	0.14919	0.04477	0.04772	26	0.07962	0.09729	0.19046	0.02459	0.07211	46	0.0319	0.14061	0.15726	0.03478	0.20936
8	0.02458	0.10499	0.14919	0.03445	0.06179	28	0.1094	0.08141	0.16665	0.05288	0.08073	48	0.02702	0.15345	0.1635	0.07873	0.19839
Latrunculin B												50	0.02823	0.13815	0.16083	0.06148	0.18092

## Sheet: Fig. 5E and 5F
Table for Fig. 5E:
	DMSO	Reversine	Blebbistatin	BI2536	Latrunculin B
n	48	44	50	48	55
M.value	1.075	1.148	1.085	1.186	1.14
S.D	0.062	0.138	0.064	0.164	0.112
p (t-test)		0.002	0.583	0	0.001
p (F-test)		0.004	0.938	0	0.006
Table for Fig. 5F:
	DMSO	Reversine	Blebbistatin	BI2536	Latrunculin B	Nocodazole
n	52	51	50	51	50	50
M.value(°)	17.07	30.24	22.08	28.82	20.59	31.15
S.D(°)	12.35	17.2	14.28	15.97	14.17	14.85
p (t-test)		0	0.038	0	0.127	0
p (F-test)		0.005	0.266	0.066	0.332	0.196

## Sheet: Fig. S3D and S3F
Table for Fig. S3D:
	DMSO	Reversine	Blebbistatin	BI2536	Latrunculin B	Nocodazole
n	52	51	50	51	50	50
M.value	0.028	0.018	0.081	0.106	-0.09	0.14
S.D	0.045	0.034	0.058	0.077	0.036	0.087
p (t-test)		0.22	<0.001	<0.001	<0.001	<0.001
Table for Fig. S3F:
	DMSO	Reversine	Blebbistatin	BI2536	Latrunculin B	Nocodazole
n	52	51	50	51	50	50
M.value(um)	12.08	11.88	11.56	10.43	12	10.64
S.D(um)	1.99	1.67	1.99	2.22	1.3	2.4
p (t-test)		0.59	0.19	<0.001	0.82	0.01

## Sheet: isotropic analysis-Fig. S3C
P-value for t-test
membrane/cortex							intracellular maximum							intracellular minimum
			0.46336	0.40915						0.94939	0.87945					0.96765	0.81917
		0.79574	0.82667	0.82667					0.65	0.40216	0.11336				0.61865	0.94813	0.98574
		0.66146	0.75044	0.34828					0.77016	0.74375	0.90269				0.83554	0.97313	0.86466
		0.82645	0.9946	0.75367					0.8541	0.96861	0.64267				0.98816	0.96828	0.97736
			0.7255	0.93535						0.63652	0.82708					0.78713	0.93259
		0.51663	0.48466	0.79567					0.89953	0.5102	0.15081				0.63976	0.5786	0.07868
		0.52123	0.84211	0.54736	0.14061				0.67041	0.7032	0.96241	0.10794			0.81621	0.73701	0.71312	0.23488
	0.60414	0.76298	0.64292	0.30954	0.20196			0.45708	0.59678	0.63513	0.61046	0.22681		0.20417	0.36705	0.44618	0.46578	0.54091
		0.9852	0.79666	0.83425					0.99029	0.60519	0.92613				0.62034	0.73195	0.95097
	0.61414	0.14733	0.94558	0.15618	0.09701	0.0638		0.32278	0.27655	0.97214	0.85276	0.95287	0.41039	0.50659	0.39856	0.68636	0.76198	0.37839	0.23238
0.77864	0.91949	0.92758	0.82325	0.89199	0.87068	0.24513	0.00824	0.03079	0.39915	0.76841	0.62668	0.15437	0.12631	0.12784	0.61488	0.75492	0.84261	0.76418	0.94286	0.96028
	0.13239	0.34136	0.7378	0.64597	0.44518	0.2052		0.78816	0.5472	0.171	0.84593	0.07579	0.00577	0.75637	0.78305	0.93678	0.60571	0.5385	0.43786
	0.23758	0.44358	0.29768	0.84219	0.92532	0.93296		0.27294	0.43915	0.99313	0.69935	0.37433	0.34545	0.62409	0.68841	0.94952	0.89929	0.78348	0.81366
		0.88807	0.73187	0.69799	0.93053				0.92306	0.57529	0.599	0.60879			0.89116	0.8697	0.71789	0.97917
			0.67275	0.91393						0.86287	0.76473					0.8602	0.78829
		0.19629	0.95235	0.197	0.07944				0.04979	0.32784	0.35626	0.03535			0.20936	0.69621	0.50454	0.20661
		0.73146	0.76715	0.87235	0.97765				0.84521	0.84596	0.70908	0.25768			0.18449	0.70501	0.6717	0.79203
		0.8725	0.81101	0.58684	0.52966				0.0822	0.37923	0.83707	0.5271			0.42754	0.53553	0.78356	0.77999
		0.82288	0.96854	0.51863	0.83166				0.70691	0.98304	0.88137	0.75733			0.61165	0.54772	0.54772	0.33439
		0.72325	0.31558	0.3447					0.9511	0.93606	0.67784				0.73858	0.81567	0.93976
		0.76334	0.33146	0.25014					0.86705	0.74183	0.26983				0.79682	0.98677	0.71333
		0.27923	0.55231	0.42811					0.74215	0.42755	0.42755				0.78438	0.55613	0.25638
	0.67163	0.59642	0.76198	0.58664	0.58574	0.74856		0.95921	0.81983	0.62524	0.63398	0.69802	0.95079	0.70036	0.70023	0.6381	0.38843	0.36399	0.23325
		0.51616	0.27496	0.27073	0.46992				0.77034	0.58205	0.53264	0.52768			0.40613	0.4442	0.37548	0.35232
		0.546	0.5292	0.7013	0.85871				0.79102	0.56585	0.80546	0.83563			0.56115	0.54017	0.28553	0.11597
		0.45503	0.65767	0.46593	0.46637				0.69227	0.50823	0.34242	0.37154			0.97189	0.90799	0.28092	0.14671
			0.42152	0.56663	0.52404					0.94969	0.82037	0.35463			0.77345	0.7782	0.41363
		0.43061	0.41504	0.52525	0.81094				0.4619	0.39988	0.47071	0.70271			0.21743	0.22091	0.60775	0.87039
	0.45366	0.54654	0.66406	0.77152	0.82704			0.93772	0.85217	0.40532	0.33273	0.2781		0.84569	0.74841	0.29567	0.13999	0.08417
			0.35207	0.53647	0.62937					0.70429	0.71841	0.63635				0.7411	0.61436	0.43054
		0.43193	0.29257	0.71814	0.95241				0.39573	0.34571	0.49224	0.76642			0.39026	0.3968	0.73152	0.86448
			0.54698	0.89345						0.75222	0.38821					0.73027	0.33788
		0.49514	0.55083	0.34935					0.58063	0.56775	0.40149				0.55308	0.4066	0.41166
		0.90977	0.72596	0.81021	0.85208				0.8662	0.49423	0.24086	0.31398			0.85891	0.79883	0.22357	0.14001
		0.61152	0.61889	0.5236	0.41607				0.65649	0.68465	0.55257	0.61937			0.46005	0.50875	0.48441	0.34585
		0.79525	0.59721	0.62378	0.7469				0.71911	0.59989	0.49094	0.47021			0.43633	0.47492	0.58132	0.60904
		0.5926	0.32751	0.48511	0.58736				0.9093	0.80217	0.67289	0.76099			0.74586	0.74767	0.29463	0.08709
		0.92825	0.93758	0.39134	0.27022				0.31586	0.49974	0.36194	0.74611			0.16322	0.37246	0.35538	0.18617
		0.1124	0.13217	0.8022	0.1045				0.71561	0.9595	0.68939	0.3793			0.87596	0.61784	0.76622	0.49689
			0.97527	0.79421						0.73487	0.80125					0.66372	0.84782
P-value for F-test
membrane/cortex							intracellular maximum							intracellular minimum
			0.28142	0.8743						0.56235	0.39706						0.49653	0.61182
		0.50764	0.99754	0.58304					0.92888	0.20384	0.18911					0.28898	0.66568	0.68924
		0.29182	0.47409	0.64936					0.71312	0.92932	0.53232					0.62445	0.45796	0.2039
		0.24981	0.83388	0.58414					0.79737	0.5531	0.14671					0.86687	0.71059	0.53649
			0.56677	0.83747						0.50204	0.97002						0.75175	0.75218
		0.57646	0.41089	0.66262					0.69183	0.11382	0.02451					0.49743	0.65338	0.98261
		0.55542	0.47029	0.16658	0.04427				0.27261	0.88146	0.74413	0.8611				0.5455	0.81339	0.77062	0.21022
	0.78289	0.27852	0.92326	0.27604	0.56037			0.26896	0.28288	0.92103	0.25575	0.18965			0.12754	0.18778	0.87533	0.2768	0.08638
		0.81373	0.75483	0.75602					0.77115	0.56894	0.38294					0.66085	0.55356	0.17658
	0.51059	0.92087	0.47703	0.84722	0.56574	0.3752		0.74657	0.3097	0.87439	0.4537	0.47296	0.48905		0.88322	0.5928	0.92825	0.73055	0.80205	0.72706
0.26219	0.62535	0.98928	0.46479	0.53664	0.24952	0.28678	0.62512	0.84892	0.52144	0.65488	0.90798	0.60488	0.67385	0.2259	0.33437	0.84851	0.80471	0.63394	0.68018	0.65959
	0.39821	0.79311	0.48108	0.71329	0.30413	0.86568		0.2184	0.51605	0.36885	0.91512	0.79175	0.37991		0.36195	0.83456	0.74138	0.97671	0.46984	0.13306
	0.46983	0.3423	0.43995	0.81404	0.3391	0.75537		0.60874	0.46643	0.82131	0.34738	0.25633	0.62006		0.19757	0.35437	0.83486	0.60254	0.95828	0.47788
		0.36489	0.88119	0.85243	0.273				0.54248	0.74926	0.49677	0.47729				0.70998	0.58317	0.5451	0.98384
			0.85498	0.89983						0.74178	0.9474						0.73279	0.68991
		0.47257	0.85185	0.2304	0.18206				0.41412	0.269	0.5161	0.52886				0.32578	0.65473	0.36297	0.93675
		0.4349	0.57275	0.64825	0.76053				0.89447	0.86206	0.97806	0.84027				0.94519	0.82539	0.86235	0.5696
		0.14881	0.32619	0.95873	0.71781				0.08183	0.49169	0.75856	0.45176				0.08286	0.36584	0.6042	0.58138
		0.90443	0.73993	0.42095	0.25021				0.7381	0.92769	0.67782	0.71505				0.72626	0.5754	0.53076	0.82785
		0.81433	0.82431	0.50504					0.39861	0.20424	0.03412					0.32627	0.58353	0.93935
		0.45386	0.24984	0.23603					0.56395	0.34762	0.07969					0.8421	0.62932	0.83046
		0.1685	0.48005	0.45667					0.26488	0.4408	0.2407					0.44882	0.83386	0.26568
	0.04337	0.44119	0.80411	0.48595	0.06592	0.8887		0.30287	0.26733	0.86666	0.14941	0.19176	0.09748		0.19529	0.4503	0.37694	0.81907	0.99938	0.43769
		0.87294	0.23087	0.98382	0.76902				0.37133	0.80253	0.68883	0.75064				0.74817	0.93597	0.59161	0.38752
		0.67001	0.80004	0.5454	0.77918				0.31	0.12373	0.72604	0.49831				0.48239	0.90244	0.56921	0.53298
		0.07818	0.38844	0.64281	0.36972				0.27631	0.09884	0.48192	0.14615				0.30329	0.80166	0.15427	0.13067
			0.39425	0.44859	0.08776					0.88718	0.75562	0.80057					0.82018	0.29529	0.61194
		0.9584	0.91882	0.83432	0.57577				0.57263	0.9754	0.81859	0.96713				0.69278	0.66264	0.45714	0.63065
	0.24927	0.64888	0.38683	0.05892	0.0662			0.54434	0.91191	0.64948	0.56644	0.57531			0.17772	0.22459	0.75251	0.9971	0.70276
			0.64465	0.54222	0.93924					0.77192	0.89741	0.62577					0.66381	0.66098	0.87273
		0.04134	0.20396	0.88179	0.21428				0.90764	0.64203	0.46852	0.20654				0.61953	0.68114	0.53943	0.25411
			0.2817	0.91418						0.82868	0.68809						0.83471	0.52222
		0.58612	0.67316	0.5613					0.6047	0.61449	0.55617					0.55559	0.54914	0.35116
		0.7505	0.83387	0.31409	0.97904				0.63672	0.76669	0.87186	0.42729				0.66918	0.79824	0.57149	0.20768
		0.92344	0.75709	0.86206	0.40396				0.53882	0.79942	0.80221	0.43453				0.53519	0.70691	0.78944	0.99511
		0.8359	0.94678	0.63228	0.61477				0.42315	0.48757	0.52715	0.45773				0.48596	0.58981	0.46981	0.08468
		0.21755	0.40167	0.59046	0.87142				0.17794	0.36965	0.80115	0.50333				0.63618	0.36211	0.55758	0.83691
		0.09689	0.18014	0.87236	0.92853				0.66161	0.75265	0.26284	0.16582				0.11579	0.40305	0.44005	0.22856
		0.16824	0.82038	0.67171	0.34085				0.07844	0.2105	0.6101	0.23505				0.16017	0.22506	0.18074	0.02584
			0.8513	0.74111						0.43003	0.30732						0.44366	0.77179
