# Supplementary material for: Characterization of Ring-Like F-Actin Structure as a Mechanical Partner for Spindle Positioning in Mitosis
Source: PLoS One. 2014 Oct 9;9(10):e102547. doi: 10.1371/journal.pone.0102547 (PMC4191959; doi:10.1371/journal.pone.0102547)
Supplement: Table S2 — The coordinate values of spindle poles in 3D projection. This table additionally explains the numerical values in Fig. 6B. The worksheets titled “DMSO-MG132”, “BI2536-MG132”, “Reversine-MG132”, “Blebbistatin-MG132”, “Lat B-MG132” and “Nocodazole-MG132” present the directly measured coordinates of spindle poles (X1, X2, Y1, Y2, Z1, Z2) at each time point with corresponding drug treatments. Additionally, the converted coordinates according to the spindle coordinate instructed in Fig. 2B are presented (dx1, dx2, dy1, dy2, dz1, dz2). (XLS) [file pone.0102547.s005.xls]

## Sheet: DMSO-MG132
t	X1	Y1	Z1	X2	Y2	Z2	Z	CX	CY	T	dx1	dy1	dz1	dx2	dy2	dz2	dxy1	dxy2
1	11.663	22.684	13	27.071	18.297	4	8.5	20.009	20.544	0	-8.346	2.14	2.25	7.062	-2.247	-2.25	8.61599	7.41086
2	12.947	22.577	13	27.071	17.762	3	8	20.223	20.223	2	-7.276	2.354	2.5	6.848	-2.461	-2.5	7.64732	7.27679
3	11.449	22.47	13	26.536	18.083	4	8.5	19.153	20.972	4	-7.704	1.498	2.25	7.383	-2.889	-2.25	7.84829	7.92812
4	9.63	22.791	11	25.787	19.581	5	8	17.869	21.721	6	-8.239	1.07	1.5	7.918	-2.14	-1.5	8.30819	8.20209
5	11.021	23.005	11	25.894	19.795	5	8	18.404	21.721	8	-7.383	1.284	1.5	7.49	-1.926	-1.5	7.49382	7.73367
6	11.984	23.54	10	26.536	19.474	5	7.5	18.939	21.828	10	-6.955	1.712	1.25	7.597	-2.354	-1.25	7.16261	7.95335
7	9.63	23.54	9	25.359	20.223	5	7	17.655	22.577	12	-8.025	0.963	1	7.704	-2.354	-1	8.08257	8.05561
8	9.63	23.54	9	25.038	19.902	5	7	17.441	22.577	14	-7.811	0.963	1	7.597	-2.675	-1	7.87014	8.05419
9	8.881	23.861	9	23.647	20.223	5	7	16.371	22.791	16	-7.49	1.07	1	7.276	-2.568	-1	7.56604	7.71588
10	8.132	23.754	8	23.968	20.33	6	7	15.943	22.684	18	-7.811	1.07	0.5	8.025	-2.354	-0.5	7.88395	8.36313
11	7.918	23.219	9	23.861	19.795	5	7	16.585	22.363	20	-8.667	0.856	1	7.276	-2.568	-1	8.70917	7.71588
12	7.811	23.968	8	23.433	19.688	6	7	16.478	22.684	22	-8.667	1.284	0.5	6.955	-2.996	-0.5	8.76159	7.57285
13	9.416	23.433	9	23.968	19.688	5	7	17.12	22.791	24	-7.704	0.642	1	6.848	-3.103	-1	7.7307	7.51823
14	9.309	24.182	9	23.647	19.26	6	7.5	17.334	22.791	26	-8.025	1.391	0.75	6.313	-3.531	-0.75	8.14466	7.23339
15	9.202	24.824	8	23.754	18.511	6	7	16.799	22.791	28	-7.597	2.033	0.5	6.955	-4.28	-0.5	7.86432	8.16642
16	9.202	24.824	8	23.433	18.832	5	6.5	16.585	22.577	30	-7.383	2.247	0.75	6.848	-3.745	-0.75	7.71736	7.80513
17	7.918	24.289	8	23.005	19.367	5	6.5	15.622	22.684	32	-7.704	1.605	0.75	7.383	-3.317	-0.75	7.86941	8.0939
18	7.704	24.717	8	22.791	19.26	6	7	15.194	22.791	34	-7.49	1.926	0.5	7.597	-3.531	-0.5	7.73367	8.37749
19	7.704	24.717	9	22.47	19.153	6	7.5	15.301	23.005	36	-7.597	1.712	0.75	7.169	-3.852	-0.75	7.78751	8.13833
20	7.704	24.717	9	23.005	18.511	5	7	15.622	22.791	38	-7.918	1.926	1	7.383	-4.28	-1	8.14888	8.53388
21	8.132	25.68	9	22.256	17.548	5	7	15.622	22.684	40	-7.49	2.996	1	6.634	-5.136	-1	8.06698	8.38978
22	7.918	25.68	9	22.042	17.762	5	7	15.515	22.684	42	-7.597	2.996	1	6.527	-4.922	-1	8.16642	8.17483
23	7.49	25.359	8	21.614	18.297	5	6.5	15.194	22.791	44	-7.704	2.568	0.75	6.42	-4.494	-0.75	8.12073	7.83661
24	8.346	24.289	9	21.721	17.869	5	7	15.408	22.363	46	-7.062	1.926	1	6.313	-4.494	-1	7.31993	7.74919
25	7.811	24.182	9	21.721	17.441	5	7	15.087	22.363	48	-7.276	1.819	1	6.634	-4.922	-1	7.49993	8.26051
26	7.811	24.182	9	20.758	17.227	6	7.5	14.873	22.256	50	-7.062	1.926	0.75	5.885	-5.029	-0.75	7.31993	7.74106
27	8.239	24.824	8	20.972	16.906	5	6.5	15.622	22.042	52	-7.383	2.782	0.75	5.35	-5.136	-0.75	7.88975	7.41627
28	9.309	24.61	9	21.4	16.692	4	6.5	16.371	21.828	54	-7.062	2.782	1.25	5.029	-5.136	-1.25	7.59022	7.18814
29	9.63	24.396	9	21.186	15.836	5	7	16.371	21.4	56	-6.741	2.996	1	4.815	-5.564	-1	7.37679	7.35815
30	9.951	24.503	10	21.614	16.05	4	7	16.371	21.186	58	-6.42	3.317	1.5	5.243	-5.136	-1.5	7.22626	7.33945
31	11.235	24.503	10	20.972	15.836	3	6.5	16.799	20.972	60	-5.564	3.531	1.75	4.173	-5.136	-1.75	6.58984	6.61758

## Sheet: BI2536-MG132
t	X1	Y1	Z1	X2	Y2	Z2	Z	CX	CY	T	dx1	dy1	dz1	dx2	dy2	dz2	dxy1	dxy2
1	21.936	13.804	6	15.623	24.611	10	8	20.01	19.582	0	1.926	-5.778	-1	-4.387	5.029	1	6.09055	6.67358
2	23.006	15.73	6	15.944	24.183	12	9	20.866	20.438	2	2.14	-4.708	-1.5	-4.922	3.745	1.5	5.17154	6.18475
3	23.327	15.516	3	15.302	22.257	10	6.5	20.01	20.01	4	3.317	-4.494	-1.75	-4.708	2.247	1.75	5.58556	5.21673
4	22.471	17.014	3	15.73	24.718	9	6	19.903	21.187	6	2.568	-4.173	-1.5	-4.173	3.531	1.5	4.89985	5.46643
5	23.755	19.154	4	15.837	25.253	8	6	20.545	22.578	8	3.21	-3.424	-1	-4.708	2.675	1	4.69339	5.41488
6	24.076	19.368	4	16.372	24.29	8	6	21.294	22.899	10	2.782	-3.531	-1	-4.922	1.391	1	4.49527	5.11478
7	24.611	20.545	5	15.302	25.253	6	5.5	21.08	23.434	12	3.531	-2.889	-0.25	-5.778	1.819	0.25	4.56227	6.05756
8	24.397	20.224	4	14.981	25.467	6	5	21.08	23.434	14	3.317	-3.21	-0.5	-6.099	2.033	0.5	4.61591	6.42891
9	24.718	20.759	5	15.302	25.681	6	5.5	21.08	23.434	16	3.638	-2.675	-0.25	-5.778	2.247	0.25	4.5156	6.19954
10	24.397	20.866	4	15.837	27.607	7	5.5	21.187	23.969	18	3.21	-3.103	-0.75	-5.35	3.638	0.75	4.46461	6.46974
11	24.825	21.401	4	15.516	27.072	7	5.5	21.187	23.969	20	3.638	-2.568	-0.75	-5.671	3.103	0.75	4.45305	6.46443
12	23.755	17.228	5	13.697	21.936	7	6	19.903	19.582	22	3.852	-2.354	-0.5	-6.206	2.354	0.5	4.51433	6.63745
13	23.755	17.442	5	14.981	22.685	8	6.5	20.866	19.796	24	2.889	-2.354	-0.75	-5.885	2.889	0.75	3.72661	6.55588
14	23.434	16.693	5	14.767	22.578	9	7	20.652	20.224	26	2.782	-3.531	-1	-5.885	2.354	1	4.49527	6.33834
15	24.397	17.87	5	16.693	23.327	11	8	21.722	20.866	28	2.675	-2.996	-1.5	-5.029	2.461	1.5	4.01642	5.59887
16	25.467	18.512	5	16.372	23.434	10	7.5	22.043	21.508	30	3.424	-2.996	-1.25	-5.671	1.926	1.25	4.5497	5.98913
17	25.681	17.87	7	16.372	23.434	11	9	22.471	21.401	32	3.21	-3.531	-1	-6.099	2.033	1	4.77201	6.42891
18	26.002	17.549	6	17.442	22.899	11	8.5	23.113	21.187	34	2.889	-3.638	-1.25	-5.671	1.712	1.25	4.64557	5.92378
19	27.179	17.87	6	17.121	23.113	11	8.5	23.648	21.508	36	3.531	-3.638	-1.25	-6.527	1.605	1.25	5.06981	6.72144
20	27.286	18.833	7	17.121	23.113	11	9	23.648	21.508	38	3.638	-2.675	-1	-6.527	1.605	1	4.5156	6.72144
21	26.109	16.265	6	16.265	22.471	10	8	21.936	20.117	40	4.173	-3.852	-1	-5.671	2.354	1	5.67907	6.14016
22	26.644	16.372	6	16.586	23.006	10	8	22.257	20.117	42	4.387	-3.745	-1	-5.671	2.889	1	5.76808	6.36448
23	26.751	17.014	4	16.586	22.364	9	6.5	22.578	20.117	44	4.173	-3.103	-1.25	-5.992	2.247	1.25	5.20024	6.39946
24	27.179	16.907	4	16.8	21.829	10	7	22.471	20.117	46	4.708	-3.21	-1.5	-5.671	1.712	1.5	5.69819	5.92378
25	27.286	16.907	5	16.8	21.829	9	7	22.364	20.331	48	4.922	-3.424	-1	-5.564	1.498	1	5.99582	5.76213
26	28.142	17.121	5	16.586	21.722	9	7	22.364	20.331	50	5.778	-3.21	-1	-5.778	1.391	1	6.60979	5.94308
27	28.677	17.763	6	16.158	21.615	8	7	22.257	20.545	52	6.42	-2.782	-0.5	-6.099	1.07	0.5	6.99685	6.19215
28	28.142	18.94	6	15.088	22.364	7	6.5	21.829	20.759	54	6.313	-1.819	-0.25	-6.741	1.605	0.25	6.56983	6.92944
29	28.249	19.582	7	15.088	22.364	7	7	21.829	21.08	56	6.42	-1.498	0	-6.741	1.284	0	6.59245	6.8622
30	28.035	19.689	6	15.837	23.006	8	7	21.829	21.08	58	6.206	-1.391	-0.5	-5.992	1.926	0.5	6.35998	6.29393
31	27.5	20.01	6	14.018	23.327	8	7	21.508	20.973	60	5.992	-0.963	-0.5	-7.49	2.354	0.5	6.06889	7.8512

## Sheet: Reversine-MG132
t	X1	Y1	Z1	X2	Y2	Z2	Z	CX	CY	T	dx1	dy1	dz1	dx2	dy2	dz2	dxy1	dxy2
1	22.578	14.125	13	21.187	27.393	11	12	20.813	19.956	0	1.765	-5.831	0.5	0.374	7.437	-0.5	6.09227	7.4464
2	21.722	14.553	12	19.689	27.821	11	11.5	20.599	19.956	2	1.123	-5.403	0.25	-0.91	7.865	-0.25	5.51847	7.91747
3	21.722	15.516	12	19.903	28.57	11	11.5	20.599	20.491	4	1.123	-4.975	0.25	-0.696	8.079	-0.25	5.10017	8.10892
4	22.578	15.409	12	18.619	27.5	11	11.5	20.599	20.277	6	1.979	-4.868	0.25	-1.98	7.223	-0.25	5.25489	7.48947
5	23.113	14.874	11	18.512	27.072	10	10.5	20.599	20.384	8	2.514	-5.51	0.25	-2.087	6.688	-0.25	6.05643	7.00606
6	22.471	14.553	10	18.833	26.965	11	10.5	20.384	19.849	10	2.087	-5.296	-0.25	-1.551	7.116	0.25	5.69238	7.28307
7	22.471	14.874	9	18.619	26.751	11	10	20.813	19.849	12	1.658	-4.975	-0.5	-2.194	6.902	0.5	5.24401	7.24232
8	23.006	14.446	9	19.796	26.858	9	9	21.027	20.277	14	1.979	-5.831	0	-1.231	6.581	0	6.15768	6.69514
9	24.076	14.553	12	18.833	25.788	11	11.5	21.455	20.599	16	2.621	-6.046	0.25	-2.622	5.189	-0.25	6.58967	5.81383
10	24.397	14.339	11	18.726	25.788	10	10.5	21.455	20.599	18	2.942	-6.26	0.25	-2.729	5.189	-0.25	6.91686	5.86286
11	24.397	14.018	11	18.833	25.253	10	10.5	21.883	20.384	20	2.514	-6.366	0.25	-3.05	4.869	-0.25	6.84442	5.7454
12	25.788	14.125	12	19.582	25.039	10	11	22.418	20.063	22	3.37	-5.938	0.5	-2.836	4.976	-0.5	6.82765	5.72743
13	24.932	13.804	11	20.01	25.36	11	11	22.418	20.063	24	2.514	-6.259	0	-2.408	5.297	0	6.74502	5.81865
14	24.183	14.874	13	21.401	26.109	10	11.5	22.418	20.17	26	1.765	-5.296	0.75	-1.017	5.939	-0.75	5.58237	6.02545
15	23.862	14.66	13	20.866	25.36	9	11	22.204	20.599	28	1.658	-5.939	1	-1.338	4.761	-1	6.16609	4.94544
16	24.397	15.409	15	21.615	24.076	10	12.5	22.204	20.599	30	2.193	-5.19	1.25	-0.589	3.477	-1.25	5.6343	3.52654
17	24.29	14.874	12	20.759	24.504	8	10	21.883	20.599	32	2.407	-5.725	1	-1.124	3.905	-1	6.21042	4.06355
18	24.504	13.376	13	21.722	24.825	10	11.5	22.204	20.491	34	2.3	-7.115	0.75	-0.482	4.334	-0.75	7.47751	4.36072
19	24.504	13.697	11	21.722	24.825	8	9.5	22.204	20.599	36	2.3	-6.902	0.75	-0.482	4.226	-0.75	7.27514	4.2534
20	23.327	13.055	12	21.936	24.718	9	10.5	22.204	20.17	38	1.123	-7.115	0.75	-0.268	4.548	-0.75	7.20308	4.55589
21	24.504	13.911	11	21.936	25.253	9	10	22.525	20.277	40	1.979	-6.366	0.5	-0.589	4.976	-0.5	6.66651	5.01074
22	23.006	13.697	11	22.364	24.932	9	10	22.311	20.063	42	0.695	-6.366	0.5	0.053	4.869	-0.5	6.40383	4.86929
23	23.22	14.553	12	21.615	25.467	9	10.5	21.241	21.027	44	1.979	-6.474	0.75	0.374	4.44	-0.75	6.76972	4.45572
24	21.936	14.446	13	21.615	25.253	9	11	21.241	21.134	46	0.695	-6.688	1	0.374	4.119	-1	6.72401	4.13594
25	21.508	14.018	12	21.615	25.253	9	10.5	21.241	21.027	48	0.267	-7.009	0.75	0.374	4.226	-0.75	7.01408	4.24252
26	20.438	14.981	12	22.257	25.467	9	10.5	21.241	21.027	50	-0.803	-6.046	0.75	1.016	4.44	-0.75	6.09909	4.55476
27	21.401	15.837	13	22.578	26.323	9	11	21.455	21.562	52	-0.054	-5.725	1	1.123	4.761	-1	5.72525	4.89165
28	21.722	15.73	13	23.22	26.43	8	10.5	21.562	21.883	54	0.16	-6.153	1.25	1.658	4.547	-1.25	6.15508	4.83985
29	21.508	14.981	12	22.685	26.216	9	10.5	21.241	21.669	56	0.267	-6.688	0.75	1.444	4.547	-0.75	6.69333	4.77078
30	20.224	15.302	13	21.187	26.751	9	11	21.027	21.99	58	-0.803	-6.688	1	0.16	4.761	-1	6.73603	4.76369
31	21.08	14.981	13	21.08	25.895	8	10.5	20.706	21.455	60	0.374	-6.474	1.25	0.374	4.44	-1.25	6.48479	4.45572

## Sheet: Blebbistatin-MG132
t	X1	Y1	Z1	X2	Y2	Z2	Z	CX	CY	T	dx1	dy1	dz1	dx2	dy2	dz2	dxy1	dxy2
1	26.537	28.035	11	17.335	15.73	16	13.5	20.973	21.936	0	5.564	6.099	-1.25	-3.638	-6.206	1.25	8.25566	7.19371
2	26.109	27.5	11	16.479	16.372	15	13	20.973	21.829	2	5.136	5.671	-1	-4.494	-5.457	1	7.65106	7.06929
3	26.537	26.323	11	14.553	16.479	16	13.5	19.689	21.508	4	6.848	4.815	-1.25	-5.136	-5.029	1.25	8.37134	7.18814
4	24.825	27.607	12	15.73	16.8	18	15	19.368	22.578	6	5.457	5.029	-1.5	-3.638	-5.778	1.5	7.4209	6.82791
5	25.146	28.57	13	15.837	16.586	16	14.5	20.01	22.899	8	5.136	5.671	-0.75	-4.173	-6.313	0.75	7.65106	7.56756
6	24.718	29.426	12	15.516	16.479	17	14.5	19.368	23.22	10	5.35	6.206	-1.25	-3.852	-6.741	1.25	8.19371	7.76395
7	26.43	27.928	12	15.837	17.014	16	14	20.117	23.22	12	6.313	4.708	-1	-4.28	-6.206	1	7.87523	7.53876
8	26.644	27.607	10	14.232	19.047	15	12.5	19.261	23.969	14	7.383	3.638	-1.25	-5.029	-4.922	1.25	8.23066	7.03683
9	26.43	27.607	12	12.306	20.117	15	13.5	18.512	25.039	16	7.918	2.568	-0.75	-6.206	-4.922	0.75	8.32402	7.92089
10	27.5	28.891	12	13.269	21.187	15	13.5	19.261	25.253	18	8.239	3.638	-0.75	-5.992	-4.066	0.75	9.00645	7.2413
11	27.714	23.327	13	15.409	13.59	15	14	20.01	19.154	20	7.704	4.173	-0.5	-4.601	-5.564	0.5	8.76159	7.21992
12	26.323	23.862	14	13.376	12.413	16	15	19.154	18.833	22	7.169	5.029	-0.5	-5.778	-6.42	0.5	8.75702	8.63723
13	27.607	23.541	13	13.59	13.376	16	14.5	19.368	18.512	24	8.239	5.029	-0.75	-5.778	-5.136	0.75	9.65256	7.7307
14	26.537	23.755	12	13.055	13.483	17	14.5	19.047	18.94	26	7.49	4.815	-1.25	-5.992	-5.457	1.25	8.90417	8.1045
15	26.537	23.755	12	13.804	13.376	16	14	19.475	18.726	28	7.062	5.029	-1	-5.671	-5.35	1	8.66964	7.79633
16	26.537	23.434	11	13.483	14.66	17	14	19.689	19.582	30	6.848	3.852	-1.5	-6.206	-4.922	1.5	7.85704	7.92089
17	26.644	23.648	10	13.59	14.553	16	13	19.582	19.475	32	7.062	4.173	-1.5	-5.992	-4.922	1.5	8.20279	7.75436
18	26.858	24.29	11	14.232	13.59	16	13.5	19.475	19.261	34	7.383	5.029	-1.25	-5.243	-5.671	1.25	8.93306	7.7233
19	26.43	24.183	11	13.055	13.804	15	13	19.261	18.94	36	7.169	5.243	-1	-6.206	-5.136	1	8.88164	8.05561
20	26.644	25.36	10	13.055	13.269	15	12.5	19.475	18.726	38	7.169	6.634	-1.25	-6.42	-5.457	1.25	9.76752	8.42587
21	26.644	24.825	11	14.339	11.985	16	13.5	20.331	18.191	40	6.313	6.634	-1.25	-5.992	-6.206	1.25	9.15772	8.62662
22	25.895	25.467	10	13.911	11.129	16	13	19.261	18.084	42	6.634	7.383	-1.5	-5.35	-6.955	1.5	9.92566	8.77465
23	25.788	25.681	10	16.051	10.487	16	13	20.331	17.763	44	5.457	7.918	-1.5	-4.28	-7.276	1.5	9.61632	8.44148
24	26.43	25.253	11	16.479	10.272	15	13	20.545	17.549	46	5.885	7.704	-1	-4.066	-7.277	1	9.69458	8.33589
25	27.286	24.932	11	16.372	10.272	14	12.5	20.759	17.549	48	6.527	7.383	-0.75	-4.387	-7.277	0.75	9.85446	8.49709
26	26.965	24.611	11	16.265	10.165	15	13	20.973	17.442	50	5.992	7.169	-1	-4.708	-7.277	1	9.34337	8.66718
27	27.393	24.932	10	14.767	11.45	13	11.5	20.438	17.656	52	6.955	7.276	-0.75	-5.671	-6.206	0.75	10.0654	8.40682
28	27.393	23.969	10	13.376	12.627	14	12	19.368	17.656	54	8.025	6.313	-1	-5.992	-5.029	1	10.2105	7.82272
29	27.5	23.648	9	13.483	12.306	13	11	19.689	17.442	56	7.811	6.206	-1	-6.206	-5.136	1	9.97628	8.05561
30	27.607	23.862	11	14.018	11.664	14	12.5	20.01	17.335	58	7.597	6.527	-0.75	-5.992	-5.671	0.75	10.0158	8.25011
31	27.928	23.755	12	12.948	12.734	14	13	19.475	17.763	60	8.453	5.992	-0.5	-6.527	-5.029	0.5	10.3613	8.23969

## Sheet: LatB-MG132
t	X1	Y1	Z1	X2	Y2	Z2	Z	CX	CY	T	dx1	dy1	dz1	dx2	dy2	dz2	dxy1	dxy2
1	13.911	21.936	7	26.537	19.582	11	9	19.796	20.01	0	-5.885	1.926	-1	6.741	-0.428	1	6.19215	6.75457
2	13.911	21.936	7	26.537	19.582	13	10	19.796	20.117	2	-5.885	1.819	-1.5	6.741	-0.535	1.5	6.15971	6.7622
3	14.125	22.578	8	26.43	18.405	14	11	19.796	19.796	4	-5.671	2.782	-1.5	6.634	-1.391	1.5	6.31663	6.77826
4	14.446	21.508	7	26.43	17.121	14	10.5	19.903	18.405	6	-5.457	3.103	-1.75	6.527	-1.284	1.75	6.27754	6.6521
5	14.553	21.936	7	26.002	15.837	14	10.5	19.475	18.833	8	-4.922	3.103	-1.75	6.527	-2.996	1.75	5.81848	7.18176
6	13.483	20.545	7	25.681	14.874	14	10.5	19.047	17.228	10	-5.564	3.317	-1.75	6.634	-2.354	1.75	6.4777	7.03927
7	12.52	20.117	7	25.574	14.66	13	10	18.191	16.586	12	-5.671	3.531	-1.5	7.383	-1.926	1.5	6.68043	7.63008
8	11.878	18.619	8	25.895	15.088	13	10.5	18.191	16.586	14	-6.313	2.033	-1.25	7.704	-1.498	1.25	6.63227	7.84829
9	11.129	15.837	7	25.467	15.516	14	10.5	17.763	16.158	16	-6.634	-0.321	-1.75	7.704	-0.642	1.75	6.64176	7.7307
10	10.594	15.837	7	25.681	15.195	14	10.5	17.442	15.944	18	-6.848	-0.107	-1.75	8.239	-0.749	1.75	6.84884	8.27298
11	9.737	15.944	6	24.932	16.265	14	10	17.014	15.409	20	-7.277	0.535	-2	7.918	0.856	2	7.29664	7.96414
12	9.309	15.409	6	24.825	17.335	14	10	16.907	15.944	22	-7.598	-0.535	-2	7.918	1.391	2	7.61681	8.03925
13	10.487	13.376	7	23.755	17.977	13	10	16.907	15.409	24	-6.42	-2.033	-1.5	6.848	2.568	1.5	6.7342	7.31367
14	11.557	13.055	7	22.364	16.8	11	9	16.479	14.553	26	-4.922	-1.498	-1	5.885	2.247	1	5.14491	6.29938
15	11.664	13.911	8	19.903	18.191	13	10.5	15.73	14.66	28	-4.066	-0.749	-1.25	4.173	3.531	1.25	4.13441	5.46643
16	11.664	13.911	10	18.512	17.121	14	12	15.195	14.125	30	-3.531	-0.214	-1	3.317	2.996	1	3.53748	4.46973
										-2
										-2
										-2
										-2
										-2
										-2
										-2
										-2
										-2
										-2
										-2
										-2
										-2
										-2
										-2

## Sheet: Nocodazole-MG132
t	X1	Y1	Z1	X2	Y2	Z2	Z	CX	CY	T	dx1	dy1	dz1	dx2	dy2	dz2	dxy1	dxy2
1	19.475	20.759	7	15.623	7.276	13	10	18.137	14.285	0	1.338	6.474	-1.5	-2.514	-7.009	1.5	6.61082	7.44623
2	17.87	22.043	8	17.549	7.597	15	11.5	18.03	14.285	2	-0.16	7.758	-1.75	-0.481	-6.688	1.75	7.75965	6.70527
3	16.586	21.508	8	16.051	6.955	16	12	17.388	14.071	4	-0.802	7.437	-2	-1.337	-7.116	2	7.48012	7.24051
4	17.121	20.866	8	16.158	5.992	15	11.5	17.602	13.19	6	-0.481	7.676	-1.75	-1.444	-7.198	1.75	7.69106	7.34141
5	17.87	20.759	9	17.549	5.992	15	12	18.672	13.429	8	-0.802	7.33	-1.5	-1.123	-7.437	1.5	7.37374	7.52131
6	17.228	20.652	8	17.228	5.778	15	11.5	18.458	13.322	10	-1.23	7.33	-1.75	-1.23	-7.544	1.75	7.43248	7.64361
7	17.656	19.903	8	16.158	5.35	13	10.5	17.709	13.536	12	-0.053	6.367	-1.25	-1.551	-8.186	1.25	6.36722	8.33164
8	17.228	20.866	8	16.479	5.778	13	10.5	17.709	13.536	14	-0.481	7.33	-1.25	-1.23	-7.758	1.25	7.34576	7.8549
9	17.977	20.866	9	16.479	6.206	14	11.5	17.495	13.857	16	0.482	7.009	-1.25	-1.016	-7.651	1.25	7.02555	7.71816
10	16.8	22.578	10	16.907	5.885	14	12	17.602	13.964	18	-0.802	8.614	-1	-0.695	-8.079	1	8.65125	8.10884
11	17.228	23.006	9	18.512	6.42	16	12.5	18.03	13.964	20	-0.802	9.042	-1.75	0.482	-7.544	1.75	9.0775	7.55938
12	16.907	22.685	10	18.512	6.42	16	13	17.709	14.178	22	-0.802	8.507	-1.5	0.803	-7.758	1.5	8.54472	7.79945
13	17.228	21.936	10	18.619	6.741	18	14	17.709	14.178	24	-0.481	7.758	-2	0.91	-7.437	2	7.7729	7.49247
14	17.335	21.829	10	19.903	6.634	17	13.5	17.816	13.857	26	-0.481	7.972	-1.75	2.087	-7.223	1.75	7.9865	7.51846
15	18.191	21.615	11	18.298	5.778	16	13.5	18.137	13.536	28	0.054	8.079	-1.25	0.161	-7.758	1.25	8.07918	7.75967
16	18.726	21.829	10	18.298	5.778	17	13.5	18.565	13.429	30	0.161	8.4	-1.75	-0.267	-7.651	1.75	8.40154	7.65566
17	17.763	21.936	10	18.084	5.029	17	13.5	17.923	13.429	32	-0.16	8.507	-1.75	0.161	-8.4	1.75	8.5085	8.40154
18	17.335	21.615	11	17.763	5.457	17	14	17.709	13.429	34	-0.374	8.186	-1.5	0.054	-7.972	1.5	8.19454	7.97218
19	16.8	21.294	12	17.442	4.28	17	14.5	17.388	12.94	36	-0.588	8.354	-1.25	0.054	-8.66	1.25	8.37467	8.66017
20	16.8	21.294	10	17.977	4.601	15	12.5	17.067	12.94	38	-0.267	8.354	-1.25	0.91	-8.339	1.25	8.35827	8.38851
21	16.8	21.294	11	18.512	4.494	17	14	17.067	12.94	40	-0.267	8.354	-1.5	1.445	-8.446	1.5	8.35827	8.56872
22	17.014	21.187	10	18.191	4.28	16	13	17.602	12.94	42	-0.588	8.247	-1.5	0.589	-8.66	1.5	8.26794	8.68001
23	17.549	21.08	9	18.191	4.28	15	12	17.495	12.94	44	0.054	8.14	-1.5	0.696	-8.66	1.5	8.14018	8.68792
24	17.87	20.973	10	18.191	4.28	15	12.5	17.495	12.94	46	0.375	8.033	-1.25	0.696	-8.66	1.25	8.04175	8.68792
25	17.121	20.866	10	17.87	4.066	16	13	16.96	12.94	48	0.161	7.926	-1.5	0.91	-8.874	1.5	7.92764	8.92054
26	16.907	20.973	9	17.656	4.28	16	12.5	16.532	13.322	50	0.375	7.651	-1.75	1.124	-9.042	1.75	7.66018	9.11159
27	16.158	21.294	8	17.656	4.494	16	12	16.425	13.322	52	-0.267	7.972	-2	1.231	-8.828	2	7.97647	8.91341
28	16.158	21.294	9	17.442	4.922	17	13	16.104	13.322	54	0.054	7.972	-2	1.338	-8.4	2	7.97218	8.50589
29	16.265	21.829	7	16.907	5.671	17	12	15.997	14.071	56	0.268	7.758	-2.5	0.91	-8.4	2.5	7.76263	8.44915
30	15.944	22.471	7	16.479	5.885	17	12	15.569	13.964	58	0.375	8.507	-2.5	0.91	-8.079	2.5	8.51526	8.13009
31	17.763	22.043	7	15.837	5.35	17	12	15.89	13.964	60	1.873	8.079	-2.5	-0.053	-8.614	2.5	8.29327	8.61416
